# Supplementary material for: Cathepsin S Upregulation Measured in the Peripheral Blood Mononuclear Cells Prior to Surgery Points to Postoperative Pain Development in Patients with Hip Osteoarthritis
Source: Diagnostics (Basel). 2023 May 15;13(10):1739. doi: 10.3390/diagnostics13101739 (PMC10217262; doi:10.3390/diagnostics13101739)
Supplement: Supplementary file 1 [file diagnostics-13-01739-s001.zip]

Archive with 1 entries (1 files):
- diagnostics-2348321-supplementary.pdf
